# Supplementary material for: Small molecule inhibitors targeting the cancers
Source: MedComm (2020). 2022 Oct 13;3(4):e181. doi: 10.1002/mco2.181 (PMC9560750; doi:10.1002/mco2.181)
Supplement: Supplementary file 1 — Supplementary Table S1 Summary of the pivotal candidates of small molecule kinase inhibitors. Data sources: https://clinicaltrials.gov/ [file MCO2-3-e181-s003.xlsx]

## Sheet: Sheet1
Class	Drug name	Targets	Protein substrate	Phase	Type of cancer	Trial identifier	Status
ABL	Flumatinib	BCR-ABL, PDGFR, KIT	tyrosine	approved in China	CML
ABL	Radotinib	BCR-ABL	tyrosine	approved in Korea	CML
ABL	Olverembatinib	BCR-ABL, BCR-ABL (T315I)	tyrosine	approved in China	CML
ABL	Vodobatinib	BCR-ABL, BCR-ABL (L248R), BCR-ABL (Y253H), BCR-ABL (E255V), BCR-ABL (T315I)	tyrosine	Phase I/II	CML	NCT02629692	Recruiting
ABL	Rebastinib	BCR-ABL, BCR-ABL (T315I), SRC, LYN, FGR	tyrosine	Phase I/II	CML	NCT00827138	Completed
				Phase I/II	solid tumor	NCT03717415, NCT03601897	Active, not recruiting
ABL	PF-114	BCR-ABL, BCR-ABL (T315I)	tyrosine	Phase I/II	CML	NCT02885766	Active, not recruiting
KIT	Masitinib	KIT, PDGFRα/β, Lyn	tyrosine	Phase II	GIST	NCT00998751	Completed
				Phase III	GIST	NCT01694277	Completed
				Phase III	CRC	NCT03556956	Completed
				Phase III	systemic mastocytosis	NCT04333108	Recruiting
				Phase III	systemic mastocytosis	NCT00814073	Completed
				Phase III	prostate cancer	NCT03761225	Completed
				Phase II/III	ovarian cancer	NCT02490488	Completed
				Phase III	pancreatic cancer	NCT00789633	Completed
KIT	Amuvatinib	KIT, PDGFRα, FLT3	tyrosine	Phase I	solid tumor	NCT00894894, NCT00881166	Completed
				Phase II	SCLC	NCT01357395	Completed
KIT	AZD3229	KIT, PDGFRα	tyrosine	Preclincal	GIST
PDGFR	Crenolanib	PDGFRα/β, PDGFRA (D842V)	tyrosine	Phase III	GIST	NCT02847429	Active, not recruiting
				Phase II	glioma	NCT01229644	Terminated
				Phase I	esophagogastric adenocarcinoma	NCT03193918	Completed
PDGFR	Tandutinib	PDGFR, KIT, FLT3	tyrosine	Phase I/II	glioma	NCT00379080	Completed
				Phase II	RCC	NCT00408902	Completed
PDGFR	CP-673451	PDGFRα/β	tyrosine	Preclincal	breast cancer, bladder cancer
HER	Icotinib	EGFR and HER family	tyrosine	approved in China	NSCLC
HER	Furmonertinib	EGFR and HER family	tyrosine	approved in China	NSCLC
HER	Almonertinib	EGFR and HER family	tyrosine	approved in China	NSCLC
HER	Olmutinib	EGFR and HER family	tyrosine	approved in Korea	NSCLC
HER	Abivertinib	EGFR and HER family	tyrosine	Phase III	NSCLC	NCT03856697	Not yet recruiting
HER	Poziotinib	EGFR and HER family	tyrosine	Phase III	NSCLC	NCT05378763	Recruiting
HER	Pyrotinib	EGFR and HER family	tyrosine	approved in China	breast cancer
ALK	Ensartinib	ALK, TKR	tyrosine	approved in China	NSCLC
ALK	Repotrectinib	ALK, ROS1, TRK	tyrosine	Phase II	NSCLC	NCT03093116	Recruiting
ALK	XZP-3621	ALK, ROS1	tyrosine	Phase IIII	NSCLC	NCT05204628	Recruiting
ROS1	Taletrectinib	ROS1, TRKA, TRKB, TKRC	tyrosine	Phase II	NSCLC	NCT04919811	Recruiting
MET	Savolitinib	MET, MET exon 14 skipping	tyrosine	approved in China	NSCLC
				Phase III	RCC	NCT05043090	Recruiting
				Phase II	gastric cancer, esophagogastric junction adenocarcinoma	NCT04923932	Recruiting
MET	Tivantinib	MET, MET exon 14 skipping	tyrosine	Phase II	NSCLC	NCT01395758	Completed
				Phase III	HCC	NCT01755767	Completed
MET	Glumetinib	MET, MET exon 14 skipping	tyrosine	Phase II	NSCLC	NCT04270591	Recruiting
	Bozitinib	MET, MET exon 14 skipping	tyrosine	Phase II	NSCLC	NCT04258033	Recruiting
RET	RXDX-105	wild-type RET, CCDC6-RET, NCOA4-RET, PRKAR1A-RET, and RET M918T	tyrosine	Phase I	NSCLC	NCT01877811	Completed
RET	TPX-0046	RET, RET G810S, SRC	tyrosine	Phase I/II	solid tumor	NCT04161391	Recruiting
RET	TAS0953/HM06	RET	tyrosine	Phase I/II	solid tumor	NCT04683250	Recruiting
FGFR	Futibatinib	FGFR1, FGFR2, FGFR3, FGFR4	tyrosine	Phase I	solid tumor	NCT02052778	Completed
			tyrosine	Phase II	urothelial carcinoma	NCT04601857	Recruiting
			tyrosine	Phase II	breast cancer	NCT04024436	Recruiting
			tyrosine	Phase III	cholangiocarcinoma	NCT04093362	Recruiting
FGFR	Rogaratinib	FGFR1, FGFR2, FGFR3, FGFR4	tyrosine	Phase II/III	urothelial carcinoma	NCT03410693	Completed
FGFR	LY2874455	FGFR1, FGFR2, FGFR3, FGFR4	tyrosine	Phase I	AML, solid tumor	NCT03125239, NCT01212107	Completed
FGFR	ASP5878	FGFR1, FGFR2, FGFR3, FGFR4	tyrosine	Phase I	solid tumor	NCT02038673	Completed
FGFR	AZD4547	FGFR1, FGFR2, FGFR3	tyrosine	Phase II/III	SCLC	NCT02965378	Completed
				Phase II	gastric adenocarcinoma	NCT01457846	Completed
FGFR	Derazantinib	FGFR1, FGFR2, FGFR3	tyrosine	Phase II	cholangiocarcinoma	NCT03230318	Active, not recruiting
FGFR	H3B-6527	FGFR4	tyrosine	Phase I	HCC	NCT02834780	Completed
FGFR	FGF401	FGFR4	tyrosine	Phase I	HCC	NCT02325739	Completed
TRK	Selitrectinib	TRKA, TRKB, TRKC, TRKA G595R, TRKC G623R, TRKA G667C	tyrosine	Phase I/II	solid tumor	NCT03215511	Active, not recruiting
TRK	AZD7451	TRKA, TRKB, TRKC,	tyrosine	Phase I	gliomas	NCT01468324	Completed
FLT3	Quizartinib	FLT3-ITD	tyrosine	Phase III	AML (relapsed/refractory)	NCT02039726	Completed
				Phase I	AML (newly-diagnosed)	NCT 01390337	Completed
FLT3	Crenolanib	FLT3-ITD, FLT3-D835	tyrosine	Phase III	AML (newly-diagnosed)	NCT03258931	Recruiting
				Phase II	AML (relapsed/refractory)	NCT01657682, NCT01522469	Completed
FLT3	G-749	FLT3, FLT3-ITD, FLT3-D835Y, FLT3-ITD-N676D, FLT3-ITD/F691L	tyrosine	Preclincal	AML, colon cancer cell
FLT3	AMG 925	FLT3, CDK4	tyrosine	Preclincal	AML
CSF1R	Edicotinib	CSF1R	tyrosine	Phase II	AML	NCT03557970	Completed
RAF	Belvarafenib	wild-type BRAF, BRAF(V600E), CRAF	serine-threonine	Phase I	Melanoma	NCT04835805	Recruiting
				Phase I	solid tumor	NCT03284502	Recruiting
RAF	Lifirafenib	BRAF V600E, wild-type ARAF, BRAF, CRAF, EGFR	serine-threonine	Phase I	solid tumor	NCT02610361	Completed
				Phase I/II	solid tumor	NCT03905148	Recruiting
MEK	Mirdametinib	MEK1, MEK2	serine-threonine	Phase I/II	solid tumor	NCT03905148	Recruiting
				Phase I/II	NSCLC	NCT03170206	Recruiting
MEK	Refametinib	MEK1, MEK2	serine-threonine	Phase II	HCC	NCT01204177	Completed
RAF/MEK	RO5126766	BRAF V600E, BRAF, CRAF, MEK1	serine-threonine	Phase I	solid tumor	NCT00773526	Completed
				Phase I	NSCLC	NCT03681483	Active, not recruiting
				Phase II	Melanoma	NCT04720417	Recruiting
ERK	Ulixertinib	ERK1, ERK2	serine-threonine	Phase II	solid tumor	NCT03155620, NCT04488003	Recruiting
				Phase II	AML, MDS	NCT02296242	Completed
				Phase II	solid tumor, NHL, histiocytic disorders	NCT03155620	Recruiting
ERK	GDC0994	ERK1, ERK2	serine-threonine	Phase I	solid tumor	NCT01875705, NCT02457793	Completed
ERK	LY3214996	ERK1, ERK2	serine-threonine	Phase I	solid tumor	NCT02857270	Active, not recruiting
PI3K	Buparlisib	PI3Kα, PI3Kβ, PI3Kδ, PI3Kγ	Phosphatidylinositol 3-kinase	Phase III	breast cancer	NCT01633060, NCT01610284	Terminated/Completed, has results
				Phase III	HNSCC	NCT04338399	Recruiting
PI3K	Pictilisib	PI3Kα, PI3Kβ, PI3Kδ, PI3Kγ	Phosphatidylinositol 3-kinase	Phase II	NSCLC	NCT01493843	Completed
				Phase II	breast cancer	NCT01740336, NCT01437566	Completed
PI3K	Taselisib	PI3Kα	Phosphatidylinositol 3-kinase	Phase II	breast cancer	NCT02273973	Completed
				Phase III	breast cancer	NCT02340221	Terminated
PI3K	GSK2636771	PI3Kβ	Phosphatidylinositol 3-kinase	Phase II	PTEN-loss cancer	NCT04439188, NCT02951091	Active, not recruiting
AKT	Ipatasertib	AKT1, AKT2, AKT3	serine-threonine	Phase III	prostate cancer	NCT03072238	Active, not recruiting
				Phase III	breast cancer	NCT03337724, NCT04060862, NCT04177108	Active, not recruiting
				Phase III	breast cancer	NCT04650581	Recruiting
AKT	Capivasertib	AKT1, AKT2, AKT3	serine-threonine	Phase III	breast cancer	NCT03997123, NCT04862663, NCT05348577	Recruiting
				Phase III	prostate cancer	NCT04493853, NCT05348577,	Recruiting
				Phase II	NHL	NCT05008055	Recruiting
				Phase II	endometrial cancer	NCT03660826	Recruiting
AKT	Afuresertib	AKT1, AKT2, AKT3	serine-threonine	Phase II	prostate cancer	NCT04060394	Recruiting
				Phase II	solid tumor	NCT05383482	Recruiting
				Phase II	breast cancer	NCT05390710	Recruiting
AKT	MK-2206	AKT1, AKT2, AKT3	serine-threonine	Phase II	breast cancer	NCT01042379	Recruiting
				Phase II	pancreatic cancer	NCT01658943	Completed
mTOR	AZD2014	mTOR	serine-threonine	Phase II	meningiomas	NCT03071874	Active, not recruiting
mTOR	Sapanisertib	mTOR	serine-threonine	Phase II	meningiomas	NCT02831257	Completed
			serine-threonine	Phase II	DLBCL	NCT02752204	Completed
				Phase II	endometrial and ovarian cancer	NCT02208375	Active, not recruiting
mTOR	Vistusertib	mTOR	serine-threonine	Phase II	SCLC, solid tumor	NCT03366103	Active, not recruiting
				Phase II	meningiomas	NCT03071874	Active, not recruiting
				Phase II	endometrial and ovarian cancer	NCT02208375	Active, not recruiting
				Phase II	DLBCL	NCT02752204	Completed
				Phase II	NSCLC	NCT03334617	Recruiting
PI3K/mTOR	Gedatolisib	PI3Kα, PI3Kγ, mTOR	serine-threonine	Phase III	breast cancer	NCT05501886	Not yet recruiting
				Phase II	breast cancer	NCT03698383, NCT03911973	Recruiting
PI3K/mTOR	Paxalisib	PI3Kα, PI3Kβ, PI3Kδ, PI3Kγ, mTOR	serine-threonine	Phase II/III	glioblastoma	NCT03970447, NCT05009992	Recruiting
				Phase II	PCNSL	NCT04906096	Recruiting
PI3K/mTOR	Samotolisib	PI3K, mTOR	serine-threonine	Phase II	NHL, histocytic disorders	NCT03213678, NCT03155620	Recruiting
PI3K/mTOR	Voxtalisib	PI3K, mTOR	serine-threonine	Phase II	breast cancer	NCT01082068	Completed
				Phase II	ovarian cancer	NCT01936363	Completed
				Phase II	neoplasm malignant	NCT01587040	Completed
				Phase II	lymphoma or leukemia	NCT01403636	Completed
PI3K/mTOR	Apitolisib	PI3Kα, PI3Kβ, PI3Kδ, PI3Kγ, mTOR	serine-threonine	Phase II	RCC	NCT01442090	Completed
				Phase I/II	prostate cancer	NCT01485861	Active, not recruiting
JAK	Pacritinib	JAK2, JAK2(V617F)	tyrosine	Phase III	myelofibrosis and thrombocytopenia	NCT02055781, NCT01773187	Terminated
				Phase II	prostate cancer	NCT04635059	Recruiting
JAK	Itacitinib	JAK1	tyrosine	Phase II	myelofibrosis	NCT04640025	Recruiting
				Phase I/II	NSCLC	NCT02917993	Active, not recruiting
				Phase I/II	Hodgkin lymphoma	NCT03697408	Recruiting
				Phase I/II	DLBCL	NCT02760485	Active, not recruiting
				Phase I	HCC	NCT04358185	Recruiting
				Phase I	sarcoma	NCT03670069	Recruiting
				Phase I	T-cell prolymphocytic leukemia	NCT03989466	Recruiting
CYC	Dalpiciclib	CDK4, CDK6	serine-threonine	approved in China	breast cancer
CYC	Lerociclib	CDK4, CDK6	serine-threonine	Phase II	breast cancer	NCT05085002	Recruiting
				Phase II	NSCLC	NCT03455829	Active, not recruiting
CYC	PF-06873600	CDK4, CDK6, CDK2	serine-threonine	Phase II	breast cancer, ovarian cancer, fallopian tube cancer, peritoneal cancer	NCT03519178	Active, not recruiting
CYC	Dinaciclib	CDK1, CDK2, CDK5, CDK9	serine-threonine	Phase III	CML	NCT01580228	Completed
CYC	Fadraciclib	CDK2, CDK9	serine-threonine	Phase II	solid tumor, lymphoma	NCT04983810	Recruiting
				Phase II	MDS	NCT05168904	Recruiting
CYC	CDKI-73	CDK9	serine-threonine	Preclinical	melanoma, ovarian cancer, AML, DLBCL
BTK	Orelabrutinib	BTK	tyrosine	approved in China	MCL, CLL/ SLL
BTK	Tirabrutinib	BTK	tyrosine	Phase II	primary CNS lymphoma	NCT04947319	Recruiting
				Phase II	CLL	NCT02983617, NCT02968563	Completed
				Phase II	CLL/SLL, NHL	NCT01659255	Completed
BTK	Pirtobrutinib	BTK	tyrosine	Phase I/II	CLL/SLL, NHL	NCT03740529	Recruiting
				Phase III	CLL/SLL	NCT05023980, NCT04965493	Recruiting
				Phase III	MCL	NCT04662255	Recruiting
BTK	Nemtabrutinib	BTK	tyrosine	Phase II	B-cell malignancies	NCT04728893, NCT05458297	Recruiting
IDH	IDH-305	IDH1	tyrosine	Phase I	AML, MDS	NCT02381886	Active, not recruiting
IDH	BAY-1436032	IDH1	tyrosine	Phase I	AML	NCT03127735	Completed
				Phase I	solid tumor	NCT02746081	Active, not recruiting
IDH	DS-1001b	IDH1	tyrosine	Phase II	gliomas	NCT04458272	Active, not recruiting
				Not Applicable	gliomas	NCT03030066	Active, not recruiting
IDH	AGI-6780	IDH2	tyrosine	Preclinical	CML, lung cancer
IDH	Vorasidenib	IDH1, IDH2	tyrosine	Phase I	gliomas	NCT02481154	Active, not recruiting
				Phase I	astrocytomas	NCT05484622	Not yet recruiting
Src	Saracatinib	Src	tyrosine	Phase II/III	ovarian cancer	NCT01196741	Completed
