# Supplementary material for: Small molecule inhibitors targeting the cancers
Source: MedComm (2020). 2022 Oct 13;3(4):e181. doi: 10.1002/mco2.181 (PMC9560750; doi:10.1002/mco2.181)
Supplement: Supplementary file 2 — Supplementary Table S2 Summary of the pivotal candidates of small molecule non‐kinase inhibitors. Data sources: https://clinicaltrials.gov/ [file MCO2-3-e181-s001.xlsx]

## Sheet: Sheet1
Class	Drug name	Targets	Phase	Type of cancer	Trial identifier	Status
HIF	IDF-11774	HIF	Preclinical	melanoma, CRC, DTC, prostate cancer
HIF	PX-478	HIF	Phase I	solid tumor, lymphoma	NCT00522652	Completed
PARP	Pamiparib	PARP1, PARP2	approved in China	ovarian, fallopian tube, or primary peritoneal cancer
PARP	Fluzoparib	PARP1	approved in China	ovarian, fallopian tube, or primary peritoneal cancer
PARP	Iniparib	PARP1	Phase III	breast cancer	NCT00938652	Completed
			Phase III	NSCLC	NCT01082549	Completed
			Phase II	glioma	NCT00687765	Completed
PARP	Veliparib	PARP1, PARP2	Phase III	breast cancer	NCT02163694	Active, not recruiting
			Phase III	breast cancer	NCT02032277	Completed
			Phase III	ovarian, fallopian tube, or primary peritoneal cancer	NCT02470585	Active, not recruiting
			Phase III	squamous NSCLC	NCT02106546	Completed
			Phase III	non-squamous NSCLC	NCT02264990	Completed
			Phase III	glioblastoma	NCT02152982	Active, not recruiting
			Phase I/II	SCLC	NCT02289690	Completed
PARP	Stenoparib	PARP1, PARP2, PARP5a/5b	Preclinical	solid tumor
DNMT	Guadecitabine	DNMT	Phase III	AML	NCT02920008, NCT02348489	Completed
			Phase III	MDS, CMML	NCT02907359	Completed
			Phase I/II	MDS, CMML, AML	NCT01261312	Completed
			Phase II	ovarian cancer	NCT01696032	Completed
			Phase II	melanoma, NSCLC	NCT04250246	Not yet recruiting
DNMT	Zebularine	DNMT	Preclinical	liver cancer, breast cancer, panceatic cancer, ALL
DNMT	CP-4200	DNMT	Preclinical	leukemia
HDAC	Pracinostat	HDACs	Phase II	MDS	NCT01993641	Completed
			Phase II	AML	NCT01912274	Completed
			Phase II	prostate cancer	NCT01075308	Completed
			Phase II	sarcoma	NCT01112384	Completed
HDAC	Quisinostat	HDACs	Phase I	solid tumor	NCT00677105	Completed
			Phase II	cutaneous T-cell lymphoma	NCT01486277	Completed
HDAC	Dacinostat	HDACs	Preclinical	pancreatic cancer, leukemia
HDAC	AR-42	HDACs	Phase I	MM, CLL, lymphoma	NCT01129193	Completed
			Phase I	AML	NCT01798901	Completed
HDAC	Mocetinostat	HDACs	Phase II	urothelial carcinoma	NCT02236195	Completed
			Phase I/II	Hodgkin lymphoma	NCT02429375	Completed
			Phase I/II	MDS	NCT02018926	Completed
			Phase II	NSCLC	NCT02954991	Completed
HDAC	Citarinostat	HDAC6	Phase I	MM	NCT02886065	Recruiting
XPO	Eltanexor	XPO	Phase I/II	relapsed or refractory cancer	NCT02649790	Recruiting
XPO	Verdinexor	XPO	Phase I	healthy adults	NCT02431364	Terminated (Administrative reason)
CXCR4	LY2510924	CXCR4	Phase I	AML	NCT02652871	Completed
			Phase II	SCLC	NCT01439568	Completed
			Phase II	RCC	NCT01391130	Terminated
CXCR4	Mavorixafor	CXCR4	Phase Ib	RCC	NCT02923531	Completed
			Phase I	WM	NCT04274738	Active, not recruiting
CXCR4	WZ811	CXCR4	Preclinical	B-cell lyphoma, NSCLC
CXCR4	AMD3465	CXCR4	Preclinical	breast cancer, AML
RAS	Adagrasib	KRAS G12C	Phase II	NSCLC	NCT03785249	Recruiting
			Phase II	solid tumor	NCT05162443	Available
			Phase III	NSCLC	NCT04685135	Recruiting
			Phase III	CRC	NCT04793958	Recruiting
RAS	JDQ443	KRAS G12C, KRAS G12C/H95	Phase I/II	solid tumor	NCT04699188	Recruiting
			Phase III	NSCLC	NCT05132075	Recruiting
SMO	Taladegib	SMO	Phase II	solid tumor	NCT05199584	Recruiting
BCL-2/BCL-XL	Navitoclax	BCL-2, BCL-XL	Phase III	myelofibrosis	NCT04472598, NCT04468984	Recruiting
			Phase I/II	ALL	NCT05192889	Recruiting
			Phase I/II	melanoma	NCT01989585	Active, not recruiting
			Phase I/II	CLL	NCT00481091	Completed
			Phase I/II	solid tumor	NCT02079740	Recruiting
			Phase II	ovarian cancer	NCT02591095	Completed
BCL-2/BCL-XL	APG-1252	BCL-2, BCL-XL	Phase I/II	NHL	NCT05186012	Recruiting
			Phase I	NSCLC	NCT04001777	Recruiting
			Phase I	SCLC, solid tumor	NCT03080311	Completed
			Phase I	neuroendocrine tumor	NCT04893759	Recruiting
BCL-2/BCL-XL	AZD4320	BCL-2, BCL-XL	Phase I/II	NHL	NCT05205161	Recruiting
			Phase I/II	haematological malignancies	NCT04865419	Recruiting
