# Supplementary material for: Small molecule inhibitors targeting the cancers
Source: MedComm (2020). 2022 Oct 13;3(4):e181. doi: 10.1002/mco2.181 (PMC9560750; doi:10.1002/mco2.181)
Supplement: Supplementary file 3 — Supplementary Table S3 Summary of the pivotal candidates of small molecule inhibitors targeting VEGFR.Data sources: https://clinicaltrials.gov/ [file MCO2-3-e181-s002.xlsx]

## Sheet: Sheet1
Class	Drug name	Targets	Protein substrate	Phase	Type of cancer	Trial identifier	Status
VEGFR	Vatalanib	VEGFR2	tyrosine	Phase III	CRC	NCT00056459	Completed
VEGFR	Semaxanib	VEGFR2	tyrosine	Phase III	CRC	NCT00004252	Completed
				Phase III	STS	NCT00023738	Completed
VEGFR	Fruquintinib	VEGFR1-3	tyrosine	approved in China	CRC, NSCLC
VEGFR multikinase	Anlotinib	VEGFR2-3, FGFR1-4, PDGFRα/β, KIT, RET	tyrosine	approved in China	NSCLC, STS
VEGFR multikinase	Apatinib	VEGFR2, RET, KIT, Src	tyrosine	approved in China	gastric adenocarcinoma, gastroesophageal junction adenocarcinoma
VEGFR multikinase	Donafenib	Raf-1, VEGFR2, VEGFR3, BRAF	tyrosine	approved in China	HCC
VEGFR multikinase	Surufatinib	VEGFR1-3, FGFR1, CSF1R	tyrosine	approved in China	neuroendocrine tumor
VEGFR multikinase	Altiratinib	TRK, MET, TIE2, VEGFR2	tyrosine	preclinical	glioma
VEGFR multikinase	Cediranib	VEGFR1-3, KIT, PDGFRβ	tyrosine	Phase III	ovarian cancer	NCT03278717	Recruiting
				Phase II/III	ovarian cancer	NCT02502266	Active, not recruiting
				Phase III	ovarian, fallopian tube, primary peritoneal cancer	NCT02446600	Active, not recruiting
				Phase III	CRC	NCT00399035, NCT00384176	Completed
				Phase III	glioblastoma	NCT00777153	Completed
				Phase II/III	biliary tract neoplasm	NCT00939848	Completed
				Phase III	NSCLC	NCT00795340, NCT00245154	Completed
VEGFR multikinase	Dovitinib	VEGFR1-3, FGFR1-3, PDGFRα/β, FLT3, KIT	tyrosine	Phase II/III	solid tumor	NCT02116803	Completed
				Phase III	RCC	NCT01223027	Completed
VEGFR multikinase	Lucitanib	VEGFR1-3, FGFR1-3, and PDGFRα/β	tyrosine	Phase II/III	SCLC	NCT04254471	Recruiting
				Phase II	breast cancer	NCT02202746	Terminated
				Phase II	breast cancer	NCT02053636	Completed
				Phase I/II	solid tumor	NCT01283945	Completed
VEGFR multikinase	Ningetinib	MET, VEGFR2, Axl	tyrosine	Phase I	solid tumor	NCT04577703	Completed
				Phase I/II	NSCLC	NCT03758287	Active, not recruiting
				Phase II	HCC	NCT04601610	Active, not recruiting
				Phase II	NSCLC with MET exon 14 skipping mutations	NCT04992858	Not yet recruiting
VEGFR multikinase	Nintedanib	VEGFR1-3, FGFR1-3, PDGFRα/β	tyrosine	Phase II	pancreatic cancer	NCT02902484	Active, not recruiting
				Phase II	NSCLC	NCT02299141, NCT04046614	Active, not recruiting
				Phase II	esophagogastric adenocarcinoma	NCT02234596	Completed
				Phase II	cervix cancer	NCT02009579	Active, not recruiting
				Phase II	thyroid cancer	NCT01788982	Completed
				Phase II	pleural malignant mesothelioma	NCT02568449	Completed
VEGFR multikinase	Telatinib	VEGFR2-3, KIT, PDGFRα	tyrosine	Phase I	solid tumor	NCT03175497	Completed
				Phase II	gastric cancer, HCC	NCT04798781	Recruiting
VEGFR/MET	Foretinib	VEGFR2, MET	tyrosine	Phase II	breast cancer	NCT01147484, NCT01138384	Completed
				Phase II	HNSCC	NCT00725764	Completed
				Phase II	RCC	NCT00726323	Completed
				Phase II	gastric cancer	NCT00725712	Completed
				Phase I/II	NSCLC	NCT01068587	Completed
VEGFR/MET	Golvatinib	VEGFR2, MET	tyrosine	Phase I/II	HNSCC	NCT01332266	Completed
				Phase I/II	HCC	NCT01271504	Completed
VEGFR/PDGFR	Linifanib	VEGFR, PDGFR	tyrosine	Phase III	HCC	NCT01009593	Terminated
VEGFR/PDGFR	Vorolanib	VEGFR, PDGFR	tyrosine	Phase I	solid tumor	NCT03511222	Terminated
				Phase III	RCC	NCT04373369	Active, not recruiting
				Phase II	SCLC	NCT04373369	Recruiting
VEGFR/FGFR	Brivanib	VEGFR1-2, FGFR-1	tyrosine	Phase II	HCC	NCT00355238	Completed
				Phase III	HCC	NCT00858871, NCT00908752, NCT00825955	Completed
				Phase III	CRC	NCT00640471	Completed
				Phase II	cervical cancer	NCT04395612	Recruiting
VEGFR/FGFR	ODM-203	VEGFR1-3, FGFR1-4	tyrosine	Phase I	solid tumor	NCT02264418	Completed
